# Supplementary material for: A Novel Score to Predict One-Year Mortality after Transcatheter Aortic Valve Replacement, Naples Prognostic Score
Source: Medicina (Kaunas). 2023 Sep 15;59(9):1666. doi: 10.3390/medicina59091666 (PMC10534754; doi:10.3390/medicina59091666)
Supplement: Supplementary file 1 [file medicina-59-01666-s001.zip]

Archive with 1 entries (1 files):
- medicina-2532894-supplementary.pdf
